# Supplementary material for: Antibiotic Resistance Profiles of Invasive Bacterial Isolates from Hospitalized Pediatric Patients in Serbia: A Multicenter Surveillance Study, 2020–2024
Source: Antibiotics (Basel). 2026 Jul 16;15(7):694. doi: 10.3390/antibiotics15070694 (PMC13403949; doi:10.3390/antibiotics15070694)
Supplement: Supplementary file 1 [file antibiotics-15-00694-s001.zip]

Archive with 1 entries (1 files):
- antibiotics-4423269-supplementary.pdf
